# Supplementary material for: The gut microbiota drives the impact of bile acids and fat source in diet on mouse metabolism
Source: Microbiome. 2018 Aug 2;6:134. doi: 10.1186/s40168-018-0510-8 (PMC6091023; doi:10.1186/s40168-018-0510-8)
Supplement: Supplementary file 6 — Figure S5. SCFA concentrations in colonic content of (XLSX 43 kb) [file 40168_2018_510_MOESM6_ESM.xlsx]

## Sheet: Suppl-Table-S2
			LHB					PHB
	Kegg Orthology (KO)	Annotation	66	67	82	83	84	62	63	64	70	71	87	88	Average in LHB	Average in PHB	Delta
Over-expressed in PHB	K17624	engCP, engBF, endoEF; endo-alpha-N-acetylgalactosaminidase [EC:3.2.1.97]	1.03777	2.94271	4.08378	3.10572	0.702398	1.6137	13.3229	11.2448	12.0064	11.9797	12.7234	12.1262	2.37447	10.7167	8.34224
	K04079	HSP90A, htpG; molecular chaperone HtpG	0	0	1.94463	1.39525	0	1.6137	10.1665	9.09876	10.5049	10.1055	11.2069	9.9768	0.667976	8.95329	8.28532
	K01727	hysA, hylA, hylB; hyaluronate lyase [EC:4.2.2.1]	0	0	1.71348	0.626154	0	1.02161	10.7263	8.73522	10.0174	9.64453	10.3751	9.76469	0.467928	8.61212	8.14419
	K04043	dnaK, HSPA9; molecular chaperone DnaK	1.03777	0	2.3188	1.06136	0	0	9.82296	9.22925	10.8247	9.73964	10.9148	9.91226	0.883584	8.63479	7.75121
	K04077	groEL, HSPD1; chaperonin GroEL	0	1.41799	3.25523	1.39525	0.702398	1.02161	10.5234	9.46409	11.092	9.95316	11.2449	10.3037	1.35417	9.08614	7.73197
	K02406	fliC; flagellin	0	0.876619	2.3188	1.6662	0.702398	0	11.0645	9.02458	10.5356	9.87849	9.82734	11.5726	1.1128	8.8433	7.73049
	K02407	fliD; flagellar hook-associated protein 2	0	2.37305	1.4381	1.6662	1.17275	0	11.2153	9.4547	11.0306	9.91096	10.7669	10.5657	1.33002	8.99203	7.66201
	K02414	fliK; flagellar hook-length control protein FliK	0	0	1.4381	1.06136	0.702398	0	10.2725	8.33587	9.44268	9.34799	9.66522	9.40889	0.640371	8.06759	7.42722
	K10188	lacE, araN; lactose/L-arabinose transport system substrate-binding protein	1.03777	1.81073	1.09745	0	0	1.02161	10.7578	8.21877	9.42184	8.93273	9.04036	9.92866	0.78919	8.18882	7.39963
	K03695	clpB; ATP-dependent Clp protease ATP-binding subunit ClpB	0	0	1.4381	0.626154	0	1.02161	8.36631	8.17753	9.65178	7.5397	9.47218	9.07722	0.412851	7.61519	7.20234
	K01197	hya; hyaluronoglucosaminidase [EC:3.2.1.35]	0	0.876619	1.4381	1.39525	0.702398	0	10.6545	8.35281	8.86905	8.52314	10.0094	9.29537	0.882473	7.95775	7.07528
	K03686	dnaJ; molecular chaperone DnaJ	0	0.876619	1.4381	1.06136	0	0	8.55432	7.92911	9.20416	8.38144	9.5433	8.4551	0.675215	7.4382	6.76299
	K19510	gfrF; fructoselysine-6-phosphate deglycase	0	0	2.7439	2.09108	1.17275	6.68633	8.25973	6.4471	2.85552	2.63109	4.03398	5.49465	1.20155	5.2012	3.99965
	K07813	agrB; accessory gene regulator B	1.03777	3.22661	1.71348	1.06136	0	4.4332	3.08359	2.01904	9.76781	4.56851	6.72935	6.6729	1.40784	5.32492	3.91707
	K04079	HSP90A, htpG; molecular chaperone HtpG	1.03777	1.41799	2.7439	1.6662	3.61938	5.6859	3.67242	3.80486	7.05786	6.55243	7.29022	6.76106	2.09705	5.83211	3.73506
	K04043	dnaK, HSPA9; molecular chaperone DnaK	1.03777	0.876619	1.4381	1.89423	0.702398	4.36271	2.66468	4.15318	6.24511	5.11965	5.23818	4.83565	1.18982	4.65988	3.47006
	K01885	EARS, gltX; glutamyl-tRNA synthetase [EC:6.1.1.17]	1.03777	1.41799	0.650654	0.626154	1.17275	5.56553	3.54618	2.48019	3.87998	2.77491	5.75435	6.20086	0.981065	4.31457	3.33351
	K06147	ABCB-BAC; ATP-binding cassette, subfamily B, bacterial	0	0.876619	0	0	0	3.84722	5.48527	0	2.85552	4.21202	4.24373	3.88531	0.175324	3.50415	3.32883
	K02358	tuf, TUFM; elongation factor Tu	1.03777	1.41799	1.09745	0.626154	1.81099	6.64237	5.79382	5.45101	2.58258	1.20084	5.10123	4.83565	1.19807	4.51536	3.31729
	K00854	xylB, XYLB; xylulokinase [EC:2.7.1.17]	1.63511	0.876619	2.86169	1.6662	1.52688	5.53381	5.48527	5.29147	5.86756	5.92462	3.25477	3.58759	1.7133	4.99215	3.27885
	K00975	glgC; glucose-1-phosphate adenylyltransferase [EC:2.7.7.27]	0	1.41799	0.650654	1.6662	1.17275	4.04025	3.99589	3.63799	3.99732	3.58967	3.95669	5.71247	0.98152	4.1329	3.15138
	K04763	xerD; integrase/recombinase XerD	3.2364	3.66732	2.7439	2.26427	2.5892	7.42634	5.41477	4.66818	5.39809	3.80605	7.52251	8.0676	2.90022	6.04336	3.14315
	K02358	tuf, TUFM; elongation factor Tu	2.64737	3.09163	1.09745	1.39525	2.5892	6.38222	4.73532	3.80486	4.69769	3.33502	7.21753	6.90069	2.16418	5.29619	3.13201
	K03695	clpB; ATP-dependent Clp protease ATP-binding subunit ClpB	1.03777	2.11911	1.09745	1.39525	2.86237	5.59658	5.04637	5.11206	4.69769	3.23906	4.68823	5.40368	1.70239	4.82624	3.12385
	K01818	fucI; L-fucose/D-arabinose isomerase [EC:5.3.1.25 5.3.1.3]	2.38189	0.876619	0	2.09108	1.52688	3.74008	4.84662	5.07986	3.75224	3.23906	5.06487	5.76215	1.3753	4.49784	3.12254
	K10540	mglB; methyl-galactoside transport system substrate-binding protein	1.63511	2.77662	0	0	1.17275	12.3645	3.25481	4.02376	6.52465	2.47134	0	0.93997	1.1169	4.22558	3.10868
	K01755	argH, ASL; argininosuccinate lyase [EC:4.3.2.1]	0	1.41799	0	0	0	3.49848	5.2218	0	2.24567	3.99417	4.30738	4.46762	0.283599	3.39073	3.10713
	K02407	fliD; flagellar hook-associated protein 2	0	0	0	0	0.702398	3.0376	3.54618	2.01904	3.61208	3.80605	3.25477	3.34836	0.14048	3.23201	3.09153
	K02863	RP-L1, MRPL1, rplA; large subunit ribosomal protein L1	0	0	0	0	0	3.0376	4.84662	0	2.58258	3.42499	4.10734	3.34836	0	3.04964	3.04964
	K02416	fliM; flagellar motor switch protein FliM	2.64737	3.46373	1.09745	2.09108	3.28997	5.32721	5.84833	4.83179	5.63382	6.05715	5.70794	5.46496	2.51792	5.55303	3.03511
	K02398	flgM; negative regulator of flagellin synthesis FlgM	2.64737	2.94271	2.3188	2.09108	3.09195	6.65717	4.79204	4.21378	5.11616	3.58967	7.30589	7.88906	2.61838	5.65197	3.03359
	K02389	flgD; flagellar basal-body rod modification protein FlgD	3.65347	4.55911	2.97059	2.41888	3.61938	7.33724	6.02438	5.14355	5.80455	5.03646	8.00282	7.32101	3.44429	6.38143	2.93714
	K04079	HSP90A, htpG; molecular chaperone HtpG	2.05629	2.5889	2.14381	1.39525	2.73224	6.04223	3.99589	4.27194	5.21639	2.47134	6.74093	6.44854	2.1833	5.02675	2.84345
	K02557	motB; chemotaxis protein MotB	0	2.11911	1.09745	1.39525	2.04825	4.28859	3.99589	3.95442	3.45683	4.4873	4.03398	3.97231	1.33201	4.02705	2.69503
	K15580	oppA, mppA; oligopeptide transport system substrate-binding protein	2.38189	2.37305	2.3188	2.80279	1.17275	4.28859	5.04637	4.32784	4.69769	5.3667	5.84293	4.27574	2.20986	4.83512	2.62527
	K02407	fliD; flagellar hook-associated protein 2	2.05629	1.81073	1.4381	1.39525	1.17275	4.79621	4.25995	2.48019	4.20675	2.47134	5.23818	5.81017	1.57462	4.1804	2.60577
	K04077	groEL, HSPD1; chaperonin GroEL	2.87151	2.11911	2.14381	2.26427	2.98172	4.89941	3.40784	3.72384	6.22118	5.14635	5.75435	5.52375	2.47609	4.95382	2.47773
	K03406	mcp; methyl-accepting chemotaxis protein	2.87151	3.75926	2.61563	2.26427	2.25194	4.28859	5.2218	4.27194	5.3101	5.24846	6.15117	5.96668	2.75252	5.20839	2.45587
	K02401	flhB; flagellar biosynthetic protein FlhB	2.05629	0.876619	1.94463	1.39525	2.04825	3.62433	4.55039	3.88158	4.10583	3.80605	4.36834	4.05435	1.66421	4.05584	2.39163
	K02390	flgE; flagellar hook protein FlgE	3.06546	3.56911	3.5641	3.43056	3.54381	5.4342	6.30336	5.20455	5.39809	6.37191	5.79932	6.25392	3.43461	5.82362	2.38901
	K03406	mcp; methyl-accepting chemotaxis protein	2.87151	2.5889	2.14381	2.55851	2.25194	4.62609	5.41477	3.80486	4.69769	4.75354	4.68823	5.09024	2.48294	4.72506	2.24213
	K01190	lacZ; beta-galactosidase [EC:3.2.1.23]	0	0	0	0	0	8.63524	1.04836	1.71802	2.24567	0.721913	0	0	0	2.05274	2.05274
Over-expressed in LHB	K03088	SIG3.2, rpoE; RNA polymerase sigma-70 factor, ECF subfamily	5.39469	8.45661	0.650654	1.89423	0	1.6137	1.64909	1.33718	2.24567	0	0	0	3.27924	0.977948	-2.30129
	K02172	blaR1; bla regulator protein blaR1	2.05629	3.35004	1.94463	2.91099	1.52688	0	0	0	0	0	0	0	2.35777	0	-2.35777
	K07082	UPF0755 protein	3.2364	3.92725	1.4381	1.06136	2.98172	0	0	0	0	0	0	0	2.52897	0	-2.52897
	K01163	uncharacterized protein	1.03777	3.92725	1.4381	2.41888	4.00477	0	0	0	0	0	0	0	2.56535	0	-2.56535
	K17624	engCP, engBF, endoEF; endo-alpha-N-acetylgalactosaminidase [EC:3.2.1.97]	6.58157	8.92953	0.650654	1.06136	2.04825	0	1.04836	1.33718	1.16834	1.55979	2.14341	1.50435	3.85427	1.25163	-2.60264
	K02358	tuf, TUFM; elongation factor Tu	3.76941	2.94271	7.31675	6.64251	0	1.6137	2.07194	1.33718	1.16834	1.55979	1.43778	1.50435	4.13428	1.52758	-2.60669
	K00266	gltD; glutamate synthase (NADPH/NADH) small chain [EC:1.4.1.13 1.4.1.14]	2.87151	3.22661	2.14381	2.41888	2.98172	0	0	0	0	0.721913	0	0	2.72851	0.10313	-2.62538
	K02067	mlaD, linM; phospholipid/cholesterol/gamma-HCH transport system substrate-binding protein	2.64737	4.07769	1.09745	1.89423	3.54381	0	0	0	0	0	0	0	2.65211	0	-2.65211
	K02027	ABC.MS.S; multiple sugar transport system substrate-binding protein	4.87933	8.26993	1.09745	2.55851	4.00477	2.03229	1.64909	1.33718	2.85552	0.721913	0	1.90899	4.162	1.50071	-2.66129
	K10947	padR; PadR family transcriptional regulator, regulatory protein PadR	3.52739	2.77662	2.61563	1.6662	2.73224	0	0	0	0	0	0	0	2.66362	0	-2.66362
	K02988	RP-S5, MRPS5, rpsE; small subunit ribosomal protein S5	3.52739	3.75926	2.14381	1.6662	3.37964	0	0	0	0	0.721913	0.891043	0	2.89526	0.230422	-2.66484
	K00763	pncB, NAPRT1; nicotinate phosphoribosyltransferase [EC:6.3.4.21]	3.38922	4.14742	1.4381	2.68582	3.09195	1.02161	0	0.818266	0	0	0	0	2.9505	0.262839	-2.68766
	K00571	E2.1.1.72; site-specific DNA-methyltransferase (adenine-specific) [EC:2.1.1.72]	3.06546	4.2775	2.7439	2.68582	0.702398	0	0	0	0	0	0	0	2.69502	0	-2.69502
	K00873	PK, pyk; pyruvate kinase [EC:2.7.1.40]	2.87151	2.5889	3.33886	2.09108	2.73224	0	0	0	0	0	0	0	2.72452	0	-2.72452
	K00688	PYG, glgP; glycogen phosphorylase [EC:2.4.1.1]	5.24248	7.46413	0	2.09108	0	1.6137	0	0	0	0	0	0	2.95954	0.230528	-2.72901
	K03624	greA; transcription elongation factor GreA	2.38189	2.11911	3.81836	3.27726	2.86237	0	1.04836	0	0	0	0	0	2.8918	0.149765	-2.74203
	K03833	selB, EEFSEC; selenocysteine-specific elongation factor	2.05629	3.56911	3.16644	2.80279	3.46406	0	0	0	0	0.721913	0	0.93997	3.01174	0.237412	-2.77433
	K04567	KARS, lysS; lysyl-tRNA synthetase, class II [EC:6.1.1.6]	3.2364	2.77662	5.72408	4.92344	5.12388	2.35634	1.04836	1.33718	1.80531	1.55979	0.891043	1.90899	4.35688	1.55815	-2.79874
	K02417	fliNY, fliN; flagellar motor switch protein FliN/FliY	3.2364	4.14742	1.94463	2.26427	3.61938	0	0	0	0	0.721913	0.891043	0	3.04242	0.230422	-2.812
	K02358	tuf, TUFM; elongation factor Tu	6.24349	6.28389	4.38859	3.9193	5.07102	4.12787	2.07194	2.97629	1.80531	0.721913	3.11946	1.50435	5.18126	2.33245	-2.84881
	K02356	efp; elongation factor P	4.82677	3.92725	2.47483	3.01164	3.7596	1.6137	0	1.71802	0	0	1.83331	0	3.60002	0.737862	-2.86215
	K02864	RP-L10, MRPL10, rplJ; large subunit ribosomal protein L10	3.38922	3.92725	3.07184	1.39525	3.09195	0	0	0	0	0.721913	0	0	2.9751	0.10313	-2.87197
	K02945,K03527	NA	3.06546	3.46373	2.86169	2.41888	3.09195	0	0	0	0	0.721913	0	0	2.98034	0.10313	-2.87721
	K02027	ABC.MS.S; multiple sugar transport system substrate-binding protein	1.03777	5.03433	9.57217	8.38896	4.98792	1.02161	3.08359	2.01904	4.30107	3.50968	3.59797	2.70286	5.80423	2.89083	-2.9134
	K02337	DPO3A1, dnaE; DNA polymerase III subunit alpha [EC:2.7.7.7]	5.24248	6.98197	5.45091	5.52688	2.04825	2.03229	2.07194	2.26796	2.58258	2.63109	1.83331	1.50435	5.0501	2.13193	-2.91816
	K03070	secA; preprotein translocase subunit SecA	4.46343	3.22661	3.63199	4.63875	4.98792	1.02161	2.07194	0.818266	0	0	2.14341	2.70286	4.18974	1.25116	-2.93858
	K00790	murA; UDP-N-acetylglucosamine 1-carboxyvinyltransferase [EC:2.5.1.7]	2.05629	2.77662	4.6727	3.35594	4.35357	1.02161	0	1.33718	0	0	0	0.93997	3.44302	0.471251	-2.97177
	K02916	RP-L35, MRPL35, rpmI; large subunit ribosomal protein L35	3.76941	3.22661	3.81836	3.10572	3.37964	1.6137	0	0.818266	0	0	0.891043	0	3.45995	0.474715	-2.98523
	K02392	flgG; flagellar basal-body rod protein FlgG	2.64737	2.11911	4.34879	3.35594	4.39716	0	1.04836	0	0	0.721913	0	0.93997	3.37368	0.387177	-2.9865
	K03522	fixB, etfA; electron transfer flavoprotein alpha subunit	6.82879	5.27139	3.93045	3.5015	4.39716	3.36059	2.39854	2.26796	1.16834	1.55979	1.83331	0	4.78586	1.79836	-2.9875
	K03686	dnaJ; molecular chaperone DnaJ	2.38189	2.37305	3.16644	4.28371	3.7596	0	0	0	0	0	1.43778	0	3.19294	0.205397	-2.98754
	K02653	pilC; type IV pilus assembly protein PilC	3.2364	4.60939	1.94463	2.80279	4.55946	1.02161	0	0.818266	1.16834	0	0	0	3.43054	0.429744	-3.00079
	K02388	flgC; flagellar basal-body rod protein FlgC	2.64737	3.75926	2.7439	2.26427	3.61938	0	0	0	0	0	0	0	3.00684	0	-3.00684
	K03696	clpC; ATP-dependent Clp protease ATP-binding subunit ClpC	4.39287	5.93539	1.4381	3.56912	4.06006	1.6137	2.07194	0.818266	0	0	0	1.50435	3.87911	0.858323	-3.02078
	K02409	fliF; flagellar M-ring protein FliF	3.65347	4.21392	2.97059	3.56912	4.63424	2.8442	0	0.818266	0	0	1.83331	0	3.80827	0.785111	-3.02316
	K02389	flgD; flagellar basal-body rod modification protein FlgD	4.24046	4.39682	6.25218	5.30687	6.17994	2.35634	1.64909	2.26796	2.58258	2.08639	2.80356	1.90899	5.27525	2.23642	-3.03884
	K02397	flgL; flagellar hook-associated protein 3 FlgL	4.07003	4.95877	4.22236	2.55851	4.70533	2.35634	0	2.48019	0	0	0.891043	1.50435	4.103	1.03313	-3.06987
	K10709	frlC; protein FrlC	2.05629	3.46373	4.5726	3.9193	4.67022	1.02161	0	0.818266	1.16834	0.721913	0.891043	0	3.73643	0.660166	-3.07626
	K02400	flhA; flagellar biosynthesis protein FlhA	3.38922	3.22661	4.34879	3.6337	4.43948	1.02161	1.64909	0.818266	0	0	1.43778	0	3.80756	0.703819	-3.10374
	K02117	ATPVA, ntpA, atpA; V/A-type H+/Na+-transporting ATPase subunit A [EC:3.6.3.14 3.6.3.15]	2.05629	3.35004	4.17763	4.20087	4.59733	1.02161	0	0.818266	0	1.20084	0.891043	0	3.67643	0.561679	-3.11475
	K00527	rtpR; ribonucleoside-triphosphate reductase (thioredoxin) [EC:1.17.4.2]	4.87933	4.79463	4.50178	6.07254	5.64161	3.20811	2.07194	1.71802	0	0.721913	2.97014	3.58759	5.17798	2.03967	-3.13831
	K00335	nuoF; NADH-quinone oxidoreductase subunit F [EC:1.6.5.3]	3.87673	4.33839	2.86169	2.09108	3.69119	1.6137	0	0	0	0	0	0	3.37182	0.230528	-3.14129
	K03545	tig; trigger factor	4.15776	4.91945	2.61563	3.01164	3.94727	2.35634	0	0.818266	0	0	0.891043	0	3.73035	0.580807	-3.14954
	K02392	flgG; flagellar basal-body rod protein FlgG	3.2364	3.35004	4.82549	3.5015	4.59733	0	0	0	1.16834	0.721913	1.43778	1.90899	3.90215	0.748146	-3.15401
	K00703	glgA; starch synthase [EC:2.4.1.21]	3.76941	5.23982	1.94463	3.19404	4.21427	0	0	0	0	1.20084	1.43778	0.93997	3.67243	0.511227	-3.16121
	K03406	mcp; methyl-accepting chemotaxis protein	4.07003	4.60939	2.86169	3.43056	4.59733	2.03229	0	1.71802	0	0	1.43778	0	3.9138	0.741156	-3.17264
	K00962	pnp, PNPT1; polyribonucleotide nucleotidyltransferase [EC:2.7.7.8]	3.65347	2.11911	5.13721	3.56912	4.55946	1.6137	1.04836	0.818266	0	0	0	0.93997	3.80767	0.63147	-3.1762
	K02409	fliF; flagellar M-ring protein FliF	2.64737	2.94271	4.98975	4.24288	4.55946	0	1.04836	0.818266	0	1.20084	0.891043	0.93997	3.87644	0.699783	-3.17665
	K04078	groES, HSPE1; chaperonin GroES	3.76941	4.21392	4.30787	3.6337	4.16467	2.03229	0	2.01904	0	0	1.83331	0	4.01792	0.840663	-3.17725
	K08884	serine/threonine protein kinase, bacterial [EC:2.7.11.1]	2.05629	2.77662	5.64413	4.57439	5.60489	0	1.04836	2.01904	1.16834	0	1.43778	0.93997	4.13127	0.944784	-3.18648
	K00616	E2.2.1.2, talA, talB; transaldolase [EC:2.2.1.2]	4.15776	2.94271	4.38859	3.6337	4.16467	0	1.04836	0.818266	1.80531	0	0	0.93997	3.85749	0.658844	-3.19864
	K19088	cst1, cas8a; CRISPR-associated protein Cst1	3.06546	3.35004	2.7439	3.86653	4.30861	0	0	0	0	0	0.891043	0.93997	3.46691	0.261573	-3.20533
	K03410	cheC; chemotaxis protein CheC	3.2364	2.37305	4.17763	3.19404	4.35357	0	0	0	0	0	0.891043	0.93997	3.46694	0.261573	-3.20536
	K03310	TC.AGCS; alanine or glycine:cation symporter, AGCS family	5.32059	4.39682	3.41791	3.43056	4.06006	3.20811	0	1.33718	0	0	0.891043	0.93997	4.12519	0.910901	-3.21429
	K15580	oppA, mppA; oligopeptide transport system substrate-binding protein	3.06546	4.21392	5.13721	4.47212	5.38434	0	1.04836	1.71802	2.24567	0.721913	1.43778	1.50435	4.45461	1.23944	-3.21517
	K10439	rbsB; ribose transport system substrate-binding protein	3.06546	4.21392	3.25523	6.28853	5.54801	2.03229	1.04836	2.01904	0	0	1.43778	2.22464	4.47423	1.25173	-3.2225
	K02410	fliG; flagellar motor switch protein FliG	3.76941	3.35004	4.30787	3.86653	4.35357	1.6137	1.04836	0	0	0.721913	0	1.50435	3.92948	0.698332	-3.23115
	K07079	uncharacterized protein	2.64737	3.46373	3.5641	3.9193	4.06006	0	1.04836	0	0	0	0	0.93997	3.53091	0.284047	-3.24687
	K03407	cheA; two-component system, chemotaxis family, sensor kinase CheA [EC:2.7.13.3]	4.65651	4.79463	2.97059	3.5015	4.55946	2.03229	0	0.818266	0	0	2.14341	0.93997	4.09654	0.847705	-3.24883
	K02396	flgK; flagellar hook-associated protein 1 FlgK	3.38922	4.00443	6.33598	5.59335	5.27174	2.03229	2.39854	1.71802	0	1.84698	2.14341	1.50435	4.91894	1.66337	-3.25557
	K00262	E1.4.1.4, gdhA; glutamate dehydrogenase (NADP+) [EC:1.4.1.4]	6.77432	7.77068	5.57683	5.76175	7.39092	5.21164	2.88929	4.38166	1.80531	1.55979	3.78845	4.13198	6.6549	3.39545	-3.25945
	K03695	clpB; ATP-dependent Clp protease ATP-binding subunit ClpB	1.63511	2.5889	6.8163	6.28853	6.70721	1.02161	0	2.26796	2.24567	0.721913	2.6152	1.90899	4.80721	1.54019	-3.26702
	K00527	rtpR; ribonucleoside-triphosphate reductase (thioredoxin) [EC:1.17.4.2]	3.2364	2.94271	4.60674	4.5411	4.67022	0	1.04836	0	0	0.721913	1.83331	1.50435	3.99943	0.729706	-3.26973
	K02413	fliJ; flagellar FliJ protein	3.65347	3.8457	2.97059	2.91099	3.88739	0	0	0	0	1.20084	0	0	3.45363	0.171549	-3.28208
	K02051	ABC.SN.S; NitT/TauT family transport system substrate-binding protein	2.87151	4.95877	4.6401	5.04716	5.64161	1.02161	1.04836	2.26796	0	0	2.80356	2.22464	4.63183	1.33802	-3.29381
	K14138	acsB; acetyl-CoA synthase [EC:2.3.1.169]	1.63511	3.09163	4.53763	3.97021	4.39716	0	0	0	0	0.721913	0.891043	0	3.52635	0.230422	-3.29593
	K03076	secY; preprotein translocase subunit SecY	4.15776	2.5889	5.45091	3.9193	4.8378	1.02161	1.04836	1.33718	0	0	0.891043	1.90899	4.19093	0.88674	-3.30419
	K02027	ABC.MS.S; multiple sugar transport system substrate-binding protein	5.56481	5.14073	3.49286	5.57701	5.04385	2.03229	2.07194	2.26796	0	0.721913	2.97014	1.50435	4.96385	1.65266	-3.3112
	K02027	ABC.MS.S; multiple sugar transport system substrate-binding protein	3.06546	6.98197	2.86169	6.36662	7.82923	0	1.64909	1.33718	3.61208	2.47134	2.6152	2.89325	5.42099	2.08259	-3.3384
	K02118	ATPVB, ntpB, atpB; V/A-type H+/Na+-transporting ATPase subunit B	2.05629	4.14742	5.06536	4.5411	5.52854	0	2.07194	1.71802	0	0.721913	0.891043	0.93997	4.26774	0.906128	-3.36161
	K05808	yhbH; putative sigma-54 modulation protein	4.24046	5.27139	3.63199	2.55851	3.46406	1.02161	0	1.33718	0	0	0.891043	0	3.83328	0.464261	-3.36902
	K01710	E4.2.1.46, rfbB, rffG; dTDP-glucose 4,6-dehydratase [EC:4.2.1.46]	3.06546	2.94271	5.24953	4.28371	4.70533	2.03229	0	0.818266	0	0	0	1.90899	4.04935	0.679935	-3.36941
	K02407	fliD; flagellar hook-associated protein 2	5.0723	6.31452	8.46428	7.64314	7.72188	2.03229	3.67242	4.02376	4.10583	3.02557	4.10734	4.68925	7.04323	3.66521	-3.37802
	K02016	ABC.FEV.S; iron complex transport system substrate-binding protein	4.39287	4.14742	2.61563	1.89423	4.43948	0	0	0.818266	0	0	0	0	3.49792	0.116895	-3.38103
	K02417	fliNY, fliN; flagellar motor switch protein FliN/FliY	3.38922	4.45297	3.16644	3.6337	3.61938	0	0	0	0	0	0.891043	0.93997	3.65234	0.261573	-3.39077
	K02874	RP-L14, MRPL14, rplN; large subunit ribosomal protein L14	4.31867	5.36216	1.94463	3.5015	4.26221	0	1.64909	0.818266	0	0	0	0.93997	3.87784	0.48676	-3.39107
	K01647	CS, gltA; citrate synthase [EC:2.3.3.1]	3.2364	3.09163	5.64413	4.94904	5.54801	1.6137	1.64909	1.33718	0	0.721913	1.43778	0.93997	4.49384	1.09995	-3.3939
	K03615	rnfC; electron transport complex protein RnfC	2.05629	3.66732	3.69683	3.86653	4.70533	0	0	1.33718	0	0	0	0	3.59846	0.191026	-3.40743
	K08483	PTS-EI.PTSI, ptsI; phosphotransferase system, enzyme I, PtsI [EC:2.7.3.9]	3.76941	5.36216	1.71348	2.80279	4.11332	0	0	0	0	0	0.891043	0	3.55223	0.127292	-3.42494
	K02390	flgE; flagellar hook protein FlgE	3.65347	4.07769	6.18596	5.45721	6.67215	2.35634	1.04836	2.8291	1.16834	0.721913	2.39851	1.90899	5.2093	1.77594	-3.43336
	K12941	abgB; aminobenzoyl-glutamate utilization protein B	1.63511	3.75926	4.5726	5.65688	6.07647	1.6137	0	1.71802	0	0	1.43778	1.50435	4.34006	0.896265	-3.4438
	K02410	fliG; flagellar motor switch protein FliG	4.24046	4.83745	3.69683	5.28692	5.4685	2.62079	1.64909	0.818266	0	0	2.80356	0.93997	4.70603	1.26167	-3.44436
	K03737	por, nifJ; pyruvate-ferredoxin/flavodoxin oxidoreductase [EC:1.2.7.1 1.2.7.-]	3.65347	2.11911	7.11208	6.25812	0	1.02161	0	0	0	0.721913	0.891043	0	3.82856	0.376366	-3.45219
	K02387	flgB; flagellar basal-body rod protein FlgB	2.38189	3.09163	4.38859	4.24288	3.82491	0	0	0.818266	0	0	0	0	3.58598	0.116895	-3.46909
	K09811	ftsX; cell division transport system permease protein	3.52739	1.81073	5.20564	3.75481	4.48059	1.02161	0	0	0	0	0.891043	0	3.75583	0.273235	-3.4826
	K01262	pepP; Xaa-Pro aminopeptidase [EC:3.4.11.9]	6.09583	4.07769	4.34879	4.66988	4.52056	1.02161	1.64909	0	1.16834	1.20084	1.43778	2.22464	4.74255	1.24318	-3.49937
	K08884	serine/threonine protein kinase, bacterial [EC:2.7.11.1]	4.15776	3.75926	3.8755	4.57439	4.59733	1.6137	0	0	0	0	2.14341	0.93997	4.19285	0.671012	-3.52184
	K03705	hrcA; heat-inducible transcriptional repressor	4.59497	4.50702	3.25523	3.81175	5.12388	2.35634	0	1.33718	0	0	1.43778	0	4.25857	0.733043	-3.52553
	K01958	PC, pyc; pyruvate carboxylase [EC:6.4.1.1]	4.93005	5.44756	3.5641	3.56912	5.12388	2.35634	0	2.48019	0	0	2.14341	0	4.52694	0.997135	-3.52981
	K02945,K03527	NA	4.97904	5.50181	4.17763	3.43056	4.55946	3.36059	0	1.71802	0	0	0.891043	0.93997	4.5297	0.987089	-3.54261
	K01596	E4.1.1.32, pckA, PCK; phosphoenolpyruvate carboxykinase (GTP) [EC:4.1.1.32]	3.87673	4.50702	3.5641	3.69553	4.39716	0	0	0	0	2.08639	0.891043	0	4.00811	0.425347	-3.58276
	K01267	DNPEP; aspartyl aminopeptidase [EC:3.4.11.21]	4.71552	2.77662	3.49286	5.50978	5.54801	2.03229	0	0	0	0	2.14341	1.50435	4.40856	0.811437	-3.59712
	K02389	flgD; flagellar basal-body rod modification protein FlgD	4.59497	4.91945	4.13147	3.81175	5.67741	2.8442	0	2.26796	0	0	1.83331	0	4.62701	0.992211	-3.6348
	K10117	msmE; raffinose/stachyose/melibiose transport system substrate-binding protein	2.38189	5.30229	6.12836	5.20427	6.56154	1.02161	2.07194	1.71802	1.16834	0	2.39851	1.50435	5.11567	1.41182	-3.70385
	K04077	groEL, HSPD1; chaperonin GroEL	2.64737	3.09163	9.75835	9.18204	1.52688	2.03229	2.07194	0.818266	1.16834	1.84698	2.6152	0	5.24126	1.50757	-3.73368
	K03771	surA; peptidyl-prolyl cis-trans isomerase SurA [EC:5.2.1.8]	3.52739	6.18788	5.0406	4.28371	5.12388	3.49848	0	2.26796	0	0	1.83331	0	4.83269	1.08568	-3.74701
	K02217	ftnA, ftn; ferritin [EC:1.16.3.2]	5.11677	5.85431	4.08378	4.43636	4.30861	2.62079	0	1.71802	0	0	1.43778	0.93997	4.75996	0.959509	-3.80045
	K00927	PGK, pgk; phosphoglycerate kinase [EC:2.7.2.3]	4.07003	4.39682	6.49027	5.54379	6.90138	2.8442	0	1.71802	1.16834	1.55979	2.14341	2.22464	5.48046	1.66549	-3.81497
	K02407	fliD; flagellar hook-associated protein 2	4.24046	5.57954	4.17763	4.92344	5.38434	0	0	0.818266	0	1.84698	3.49239	0.93997	4.86108	1.01394	-3.84714
	K09163	uncharacterized protein	3.97661	5.57954	5.16038	4.39968	5.74646	2.8442	1.04836	2.01904	0	0	0.891043	0.93997	4.97253	1.10609	-3.86645
	K02994	RP-S8, rpsH; small subunit ribosomal protein S8	4.24046	2.77662	5.92689	4.47212	5.81235	2.03229	0	1.33718	1.16834	0	0	0	4.64569	0.648258	-3.99743
	K07533	prsA; foldase protein PrsA [EC:5.2.1.8]	3.65347	1.41799	5.87179	5.02325	5.27174	0	0	1.33718	0	0	0	0	4.24765	0.191026	-4.05662
	K02407	fliD; flagellar hook-associated protein 2	7.19299	8.62493	7.89869	9.96322	9.70161	5.97294	5.26251	4.21378	1.80531	1.55979	6.95478	6.21876	8.67629	4.5697	-4.10659
	K10670	grdA; glycine/sarcosine/betaine reductase complex component A [EC:1.21.4.2 1.21.4.3 1.21.4.4]	5.43035	6.38837	4.38859	3.75481	6.10304	0	0	0	0	2.90567	2.80356	1.90899	5.21303	1.08832	-4.12472
	K02474	wbpO; UDP-N-acetyl-D-galactosamine dehydrogenase [EC:1.1.1.-]	3.2364	3.75926	4.82549	5.09382	5.5088	1.6137	0	0	0	0	0.891043	0	4.48476	0.35782	-4.12694
	K06885	uncharacterized protein	1.63511	3.66732	7.41155	6.92653	8.12984	1.02161	1.04836	1.71802	1.80531	2.47134	1.83331	0	5.55407	1.41399	-4.14007
	K02058	ABC.SS.S; simple sugar transport system substrate-binding protein	4.97904	5.85431	4.03446	3.81175	5.92088	0	0	0	0	2.77491	2.39851	0	4.92009	0.739059	-4.18103
	K03545	tig; trigger factor	4.24046	3.8457	6.69458	5.87296	6.15476	1.02161	1.64909	1.33718	1.16834	0	2.14341	0.93997	5.36169	1.17994	-4.18175
	K10540	mglB; methyl-galactoside transport system substrate-binding protein	6.11787	6.18788	5.0154	5.02325	5.7295	0	0	0	0	2.77491	3.59797	1.50435	5.61478	1.12532	-4.48946
	K00134	GAPDH, gapA; glyceraldehyde 3-phosphate dehydrogenase [EC:1.2.1.12]	5.82812	7.30543	4.42732	5.50978	6.00782	0	0	0	0	2.77491	3.37847	2.89325	5.81569	1.29237	-4.52332
