# Supplementary material for: The gut microbiota drives the impact of bile acids and fat source in diet on mouse metabolism
Source: Microbiome. 2018 Aug 2;6:134. doi: 10.1186/s40168-018-0510-8 (PMC6091023; doi:10.1186/s40168-018-0510-8)
Supplement: Supplementary file 7 — Table S2. List of microbial genes differentially expressed in the cecum of mice fed high-fat diets supplemented with primary bile acids and with either palm oil (PHB) or lard (LHB) as fat source. Genes included in this table are significantly (q-value < 0.05) and substantially (>2.5-fold) overexpressed in one condition as compared to the other.Gene annotation (KEGG) refers to the Kyoto Encyclopedia of Genes and Genomes database annotation. (XLSX 34 kb) [file 40168_2018_510_MOESM7_ESM.xlsx]

## Sheet: Supplemental NGS data
diet	CD						BA						PHB							LHB
sample-ID	19	18	5	20	17	6	8	47	10	48	7	9	21	22	45	23	29	30	46	42	24	25	40	26	41	taxonomy
OTU_1	1783	1609	1106	1385	1992	1411	1602	1144	1207	2071	1686	842	655	1631	604	2609	1000	1388	805	1281	993	866	1149	908	2057	Bacteria;Bacteroidetes;Bacteroidia;Bacteroidales;Porphyromonadaceae;Parabacteroides;
OTU_10	280	353	160	418	363	261	306	283	347	654	229	197	414	530	205	352	349	341	604	414	471	478	194	302	373	Bacteria;Bacteroidetes;Bacteroidia;Bacteroidales;Rikenellaceae;Alistipes;
OTU_100	0	0	0	0	0	0	1	4	2	8	0	3	1	2	17	0	2	15	1	27	0	1	10	1	80	Bacteria;Firmicutes;Clostridia;Clostridiales;Ruminococcaceae;Butyricicoccus;
OTU_102	6	10	5	10	6	5	61	6	0	3	34	9	4	6	10	10	13	8	11	18	42	25	7	17	8	Bacteria;Bacteroidetes;Bacteroidia;Bacteroidales;Rikenellaceae;Alistipes;
OTU_104	61	51	23	118	83	38	19	14	13	27	2	45	8	1	7	9	9	13	8	31	10	30	12	55	28	Bacteria;Firmicutes;Clostridia;Clostridiales;Lachnospiraceae;;
OTU_105	0	0	0	0	0	0	0	0	0	0	0	0	51	65	0	84	0	0	0	0	0	0	0	0	0	Bacteria;Firmicutes;Clostridia;Clostridiales;Lachnospiraceae;;
OTU_106	18	1	0	0	2	0	0	7	0	1	0	0	0	0	53	0	0	0	23	69	0	0	0	0	1	Bacteria;Firmicutes;Clostridia;Clostridiales;Lachnospiraceae;;
OTU_11	84	149	106	235	147	215	294	404	138	511	66	315	529	342	237	76	190	682	834	923	379	426	194	716	476	Bacteria;Firmicutes;Clostridia;Clostridiales;Ruminococcaceae;Oscillibacter;
OTU_110	1	1	16	41	0	95	1	1	0	0	0	1	0	128	1	0	0	0	3	1	1	0	1	0	0	Bacteria;Bacteroidetes;Bacteroidia;Bacteroidales;Bacteroidales S24-7 group;;
OTU_112	0	3	3	6	4	22	0	0	15	0	0	3	12	43	1	13	0	0	0	16	62	5	0	15	0	Bacteria;Firmicutes;Clostridia;Clostridiales;Ruminococcaceae;Butyricicoccus;
OTU_113	0	0	0	0	0	0	13	0	0	0	0	31	6	0	0	0	0	0	0	1	28	55	0	20	2	Bacteria;Firmicutes;Clostridia;Clostridiales;Lachnospiraceae;;
OTU_117	2	14	0	66	5	2	0	3	0	0	0	2	22	2	10	3	31	17	17	9	5	14	2	12	3	Bacteria;Firmicutes;Clostridia;Clostridiales;Lachnospiraceae;;
OTU_119	1	9	8	8	14	49	3	0	7	1	0	18	2	35	0	2	4	1	1	8	9	4	3	3	3	Bacteria;Bacteroidetes;Bacteroidia;Bacteroidales;Bacteroidales S24-7 group;;
OTU_12	23	232	183	260	41	187	77	149	599	511	96	383	502	652	728	149	120	220	853	970	493	255	378	230	773	Bacteria;Firmicutes;Clostridia;Clostridiales;Ruminococcaceae;;
OTU_120	0	0	0	0	0	0	0	482	0	2	0	0	0	0	0	0	0	0	0	0	0	0	0	0	0	Bacteria;Bacteroidetes;Bacteroidia;Bacteroidales;Bacteroidales S24-7 group;;
OTU_127	0	55	0	6	4	0	0	1	33	0	2	0	0	0	0	0	0	0	0	0	19	5	0	2	0	Bacteria;Firmicutes;Clostridia;Clostridiales;Lachnospiraceae;;
OTU_13	133	424	455	877	624	842	64	425	426	564	49	1011	179	429	119	246	94	142	495	132	306	126	17	185	171	Bacteria;Bacteroidetes;Bacteroidia;Bacteroidales;Rikenellaceae;;
OTU_131	0	0	0	0	0	0	0	0	0	0	0	0	5	0	0	63	0	0	0	0	4	0	0	0	0	Bacteria;Firmicutes;Clostridia;Clostridiales;Lachnospiraceae;Roseburia;
OTU_138	22	39	7	38	13	14	29	14	18	4	8	38	10	24	13	4	86	9	3	0	0	7	6	3	17	Bacteria;Firmicutes;Clostridia;Clostridiales;Lachnospiraceae;;
OTU_14	157	227	73	96	198	101	1744	150	83	490	1739	215	104	451	89	444	250	85	136	99	165	118	161	114	97	Bacteria;Bacteroidetes;Bacteroidia;Bacteroidales;Bacteroidaceae;Bacteroides;
OTU_15	236	305	118	479	401	369	270	650	375	305	229	190	259	403	373	366	262	313	408	269	191	282	365	80	304	Bacteria;Firmicutes;Clostridia;Clostridiales;Lachnospiraceae;;
OTU_151	63	23	54	49	174	79	28	2	8	12	116	2	120	97	2	52	39	225	8	6	29	8	11	14	4	Bacteria;Bacteroidetes;Bacteroidia;Bacteroidales;Bacteroidaceae;Bacteroides;
OTU_16	570	511	214	155	275	277	992	392	688	1001	716	634	248	706	488	671	444	560	341	772	665	688	229	665	670	Bacteria;Bacteroidetes;Bacteroidia;Bacteroidales;Bacteroidales S24-7 group;;
OTU_17	426	836	192	272	394	97	23	611	77	499	168	19	3	12	20	3	2	94	52	166	3	8	12	8	15	Bacteria;Firmicutes;Clostridia;Clostridiales;Lachnospiraceae;;
OTU_18	334	356	497	301	432	540	247	664	256	511	265	80	164	340	267	172	316	185	172	234	166	216	312	164	360	Bacteria;Firmicutes;Clostridia;Clostridiales;Lachnospiraceae;;
OTU_181	62	119	107	141	131	168	45	26	21	49	39	26	31	46	92	44	78	65	139	24	47	97	27	43	39	Bacteria;Firmicutes;Clostridia;Clostridiales;Ruminococcaceae;;
OTU_19	297	543	89	231	577	102	567	54	161	123	693	389	144	284	28	220	100	116	58	101	177	156	85	187	62	Bacteria;Bacteroidetes;Bacteroidia;Bacteroidales;Bacteroidales S24-7 group;;
OTU_2	3207	3529	1866	1721	2373	2802	2506	409	2924	143	2540	2046	836	2759	628	1987	741	1773	756	92	1810	2026	5	3004	12	Bacteria;Bacteroidetes;Bacteroidia;Bacteroidales;Rikenellaceae;Alistipes;
OTU_20	542	386	517	440	517	621	361	197	97	387	184	217	88	160	324	189	275	201	379	782	100	135	250	140	483	Bacteria;Bacteroidetes;Bacteroidia;Bacteroidales;Bacteroidales S24-7 group;;
OTU_204	1	0	1	4	4	0	0	5	0	1	0	2	39	1	23	14	43	39	27	5	3	2	2	1	3	Bacteria;Firmicutes;Clostridia;Clostridiales;Lachnospiraceae;;
OTU_21	32	42	273	211	152	335	300	56	320	106	86	394	199	83	29	71	117	90	137	268	273	432	165	571	148	Bacteria;Bacteroidetes;Bacteroidia;Bacteroidales;Porphyromonadaceae;Odoribacter;
OTU_22	1	0	0	0	1	0	0	627	0	852	0	0	0	1	846	1	0	0	702	648	0	0	228	1	508	Bacteria;Firmicutes;Clostridia;Clostridiales;Lachnospiraceae;;
OTU_222	81	108	10	99	9	14	31	23	4	13	14	11	0	7	9	11	38	36	8	6	3	11	10	6	4	Bacteria;Firmicutes;Clostridia;Clostridiales;Ruminococcaceae;;
OTU_227	6	12	6	4	5	12	22	11	7	3	14	7	19	66	39	45	49	40	41	5	14	1	15	2	26	Bacteria;Firmicutes;Clostridia;Clostridiales;Lachnospiraceae;;
OTU_228	15	34	12	3	49	48	18	58	60	99	9	16	66	84	79	41	182	97	243	97	65	71	155	148	175	Bacteria;Firmicutes;Clostridia;Clostridiales;Ruminococcaceae;;
OTU_23	270	168	189	270	277	292	56	371	134	194	46	119	127	152	357	196	21	17	292	140	94	164	110	58	130	Bacteria;Firmicutes;Clostridia;Clostridiales;Ruminococcaceae;;
OTU_231	143	280	41	28	148	67	119	43	3	31	76	103	0	12	0	1	0	2	0	47	2	2	48	1	16	Bacteria;Firmicutes;Clostridia;Clostridiales;Lachnospiraceae;;
OTU_235	68	37	41	32	48	40	13	3	38	27	8	2	7	5	1	5	5	13	9	57	13	21	17	29	25	Bacteria;Firmicutes;Clostridia;Clostridiales;Ruminococcaceae;;
OTU_238	0	0	0	0	0	0	0	75	0	39	0	0	0	0	84	0	0	0	99	19	0	0	0	0	0	Bacteria;Firmicutes;Clostridia;Clostridiales;Lachnospiraceae;;
OTU_24	224	138	44	418	166	99	465	24	99	18	134	611	46	14	7	18	46	2	5	14	360	331	12	976	62	Bacteria;Firmicutes;Clostridia;Clostridiales;Ruminococcaceae;Oscillibacter;
OTU_25	179	151	176	67	207	170	53	454	278	441	45	366	176	149	300	136	295	233	514	492	144	205	125	167	129	Bacteria;Firmicutes;Clostridia;Clostridiales;Ruminococcaceae;Oscillibacter;
OTU_256	8	116	28	70	3	87	82	314	7	5	90	397	34	402	210	154	87	459	422	173	522	551	307	843	234	Bacteria;Firmicutes;Clostridia;Clostridiales;Ruminococcaceae;;
OTU_259	8	20	5	86	17	29	44	20	8	3	13	34	176	14	51	21	16	20	42	9	52	56	32	33	20	Bacteria;Firmicutes;Clostridia;Clostridiales;Lachnospiraceae;;
OTU_26	142	190	104	324	240	180	0	351	8	4	103	0	82	520	372	2	46	260	232	2	209	2	0	28	1	Bacteria;Firmicutes;Clostridia;Clostridiales;Lachnospiraceae;Roseburia;
OTU_265	57	19	29	58	58	24	2	5	18	0	3	47	113	15	37	48	122	25	65	86	43	62	31	35	87	Bacteria;Firmicutes;Clostridia;Clostridiales;Ruminococcaceae;Oscillibacter;
OTU_266	377	128	70	329	288	182	92	178	62	208	46	224	123	113	172	113	113	239	247	365	312	253	145	287	241	Bacteria;Firmicutes;Clostridia;Clostridiales;Ruminococcaceae;;
OTU_269	68	17	23	11	52	44	3	0	0	0	12	6	3	6	49	6	0	2	31	4	8	23	5	13	8	Bacteria;Firmicutes;Clostridia;Clostridiales;Lachnospiraceae;;
OTU_27	285	185	193	140	193	168	199	157	155	225	192	74	62	109	155	145	54	121	95	217	95	121	157	135	339	Bacteria;Firmicutes;Clostridia;Clostridiales;Ruminococcaceae;;
OTU_271	1	0	0	0	0	0	0	1	0	0	0	0	0	0	0	1	0	115	0	0	0	0	0	0	6	Bacteria;Firmicutes;Clostridia;Clostridiales;Lachnospiraceae;;
OTU_278	110	99	72	98	126	78	24	12	8	22	37	12	58	25	74	40	81	46	111	82	58	98	43	68	107	Bacteria;Firmicutes;Clostridia;Clostridiales;Ruminococcaceae;Oscillibacter;
OTU_28	71	120	0	137	107	0	0	235	216	182	0	2	104	213	358	236	93	145	75	93	114	155	112	79	81	Bacteria;Firmicutes;Clostridia;Clostridiales;Ruminococcaceae;;
OTU_281	1	1	203	0	0	89	1	0	10	0	9	4	18	156	74	194	40	61	22	46	93	135	11	56	16	Bacteria;Firmicutes;Clostridia;Clostridiales;Lachnospiraceae;Lachnoclostridium;
OTU_29	305	332	199	319	428	244	39	0	13	1	93	65	50	101	64	81	197	123	149	109	64	129	28	113	119	Bacteria;Bacteroidetes;Bacteroidia;Bacteroidales;Rikenellaceae;Alistipes;
OTU_295	0	0	6	0	0	73	15	0	0	0	16	0	0	0	0	0	0	0	0	0	0	0	0	0	0	Bacteria;Firmicutes;Clostridia;Clostridiales;Lachnospiraceae;;
OTU_3	491	709	334	249	1805	408	239	2214	1721	2248	254	201	968	1078	562	1868	1851	2322	1054	1363	623	289	3035	383	2579	Bacteria;Bacteroidetes;Bacteroidia;Bacteroidales;Bacteroidaceae;Bacteroides;
OTU_30	3	2	0	2	1	0	1	1	0	940	0	0	1	3	880	1	1	1	336	97	0	0	300	0	388	Bacteria;Bacteroidetes;Bacteroidia;Bacteroidales;Bacteroidales S24-7 group;;
OTU_31	0	0	47	1	0	61	450	234	60	330	490	102	96	68	32	73	66	58	82	79	38	39	57	39	43	Bacteria;Bacteroidetes;Bacteroidia;Bacteroidales;Rikenellaceae;Alistipes;
OTU_316	7	3	9	8	7	1	4	7	11	12	9	9	1	22	10	13	20	50	23	24	13	11	31	7	19	Bacteria;Firmicutes;Clostridia;Clostridiales;Ruminococcaceae;Oscillibacter;
OTU_32	0	0	233	0	0	50	249	324	0	1121	342	1	0	1	0	1	0	0	0	0	0	0	0	0	0	Bacteria;Bacteroidetes;Bacteroidia;Bacteroidales;Bacteroidales S24-7 group;;
OTU_33	320	271	259	281	325	355	218	27	105	127	189	82	167	206	111	300	195	256	81	416	148	169	86	201	305	Bacteria;Bacteroidetes;Bacteroidia;Bacteroidales;Bacteroidales S24-7 group;;
OTU_34	6	24	24	81	26	82	11	2	0	0	5	22	204	1	465	2	0	0	371	371	7	314	10	65	161	Bacteria;Firmicutes;Clostridia;Clostridiales;Lachnospiraceae;;
OTU_35	186	83	158	113	139	134	140	14	216	41	148	82	99	45	33	23	246	226	40	110	159	102	8	101	16	Bacteria;Firmicutes;Clostridia;Clostridiales;Lachnospiraceae;Blautia;
OTU_36	80	85	55	29	82	63	119	55	81	160	33	24	29	63	42	24	38	111	77	156	124	131	97	140	175	Bacteria;Firmicutes;Clostridia;Clostridiales;Ruminococcaceae;;
OTU_366	22	13	17	32	13	34	7	2	9	14	2	7	14	18	28	7	18	29	14	73	55	27	69	6	46	Bacteria;Firmicutes;Clostridia;Clostridiales;Lachnospiraceae;;
OTU_37	55	55	28	111	88	49	31	11	143	50	8	42	308	81	31	117	121	43	246	125	74	57	9	104	33	Bacteria;Firmicutes;Clostridia;Clostridiales;Ruminococcaceae;Oscillibacter;
OTU_38	156	134	57	83	105	132	54	77	133	114	17	49	89	112	168	233	154	3	166	137	231	168	12	142	3	Bacteria;Firmicutes;Clostridia;Clostridiales;Ruminococcaceae;Anaerotruncus;
OTU_380	16	1	43	6	26	22	25	12	10	14	16	2	3	6	6	43	8	4	10	3	6	8	2	4	3	Bacteria;Firmicutes;Clostridia;Clostridiales;Lachnospiraceae;Roseburia;
OTU_39	187	176	69	185	254	108	8	8	3	62	5	23	17	111	46	71	47	34	109	55	130	56	21	143	19	Bacteria;Firmicutes;Clostridia;Clostridiales;Lachnospiraceae;Blautia;
OTU_4	465	311	519	1142	422	549	565	615	27	457	191	455	1137	377	2266	2652	780	20	1057	145	30	1305	1	1007	298	Bacteria;Firmicutes;Clostridia;Clostridiales;Lachnospiraceae;Blautia;
OTU_40	191	227	134	243	260	170	65	162	58	96	48	53	104	116	170	93	117	111	139	44	33	39	171	27	81	Bacteria;Firmicutes;Clostridia;Clostridiales;Lachnospiraceae;;
OTU_41	9	76	75	7	80	85	81	80	46	63	69	75	120	55	89	72	85	99	137	17	90	89	12	56	33	Bacteria;Firmicutes;Clostridia;Clostridiales;Lachnospiraceae;;
OTU_417	125	130	67	93	93	92	8	1	3	0	25	32	22	22	22	13	41	16	30	28	17	16	7	19	22	Bacteria;Bacteroidetes;Bacteroidia;Bacteroidales;Rikenellaceae;Alistipes;
OTU_42	58	60	39	73	25	111	40	164	76	101	45	41	99	151	179	125	191	195	243	97	78	47	56	47	100	Bacteria;Firmicutes;Clostridia;Clostridiales;Ruminococcaceae;Flavonifractor;
OTU_43	102	96	53	110	110	158	46	73	102	78	22	69	129	199	201	181	185	299	409	134	109	80	39	102	64	Bacteria;Firmicutes;Clostridia;Clostridiales;Ruminococcaceae;Anaerotruncus;
OTU_433	3	5	10	15	10	19	15	10	58	4	5	11	25	36	13	23	19	36	40	32	26	26	2	29	34	Bacteria;Firmicutes;Clostridia;Clostridiales;Ruminococcaceae;;
OTU_439	1	0	7	0	1	6	22	1	0	28	4	7	2	7	9	16	0	9	12	72	2	0	5	3	7	Bacteria;Firmicutes;Clostridia;Clostridiales;Lachnospiraceae;;
OTU_44	28	15	34	33	5	26	32	6	17	9	10	10	137	388	173	268	102	220	83	144	69	17	276	24	146	Bacteria;Firmicutes;Clostridia;Clostridiales;Lachnospiraceae;;
OTU_45	121	78	15	202	75	10	51	9	7	2	17	61	259	189	16	62	17	60	89	85	240	312	9	285	88	Bacteria;Firmicutes;Clostridia;Clostridiales;Ruminococcaceae;Oscillibacter;
OTU_456	0	1	1	1	0	4	0	0	0	0	0	0	0	0	0	0	0	0	0	0	20	43	0	52	0	Bacteria;Firmicutes;Clostridia;Clostridiales;Ruminococcaceae;Oscillibacter;
OTU_46	14	11	4	17	11	17	27	21	27	11	11	25	410	124	545	98	107	106	597	62	22	16	49	38	42	Bacteria;Firmicutes;Clostridia;Clostridiales;Lachnospiraceae;;
OTU_468	58	62	18	4	35	37	30	19	12	14	23	4	5	30	20	11	19	20	7	17	7	10	11	10	11	Bacteria;Firmicutes;Clostridia;Clostridiales;Lachnospiraceae;;
OTU_47	141	65	54	142	77	57	46	102	26	55	40	363	42	37	66	52	33	21	55	50	15	21	45	23	75	Bacteria;Bacteroidetes;Bacteroidia;Bacteroidales;Bacteroidales S24-7 group;;
OTU_475	56	27	23	69	83	16	2	3	16	0	2	61	120	16	50	74	130	23	89	91	31	51	44	33	90	Bacteria;Firmicutes;Clostridia;Clostridiales;Ruminococcaceae;Oscillibacter;
OTU_48	76	151	176	49	129	170	114	190	56	277	105	52	62	44	184	54	72	93	130	150	63	47	29	86	60	Bacteria;Firmicutes;Clostridia;Clostridiales;Lachnospiraceae;;
OTU_49	5	39	6	0	0	70	112	199	59	123	47	49	4	120	10	214	60	179	13	11	39	45	33	34	41	Bacteria;Firmicutes;Clostridia;Clostridiales;Lachnospiraceae;;
OTU_499	0	0	0	0	0	0	0	0	0	2	0	0	0	0	1	1	0	118	0	0	0	0	0	0	1	Bacteria;Firmicutes;Clostridia;Clostridiales;Lachnospiraceae;;
OTU_5	611	713	524	545	732	693	1300	877	764	717	612	645	1444	1451	1179	1253	282	1342	678	1107	1471	663	512	460	888	Bacteria;Proteobacteria;Deltaproteobacteria;Desulfovibrionales;Desulfovibrionaceae;Bilophila;
OTU_50	52	49	32	70	48	19	20	52	58	42	26	44	31	42	74	36	53	59	60	65	46	25	34	50	88	Bacteria;Firmicutes;Clostridia;Clostridiales;Peptococcaceae;;
OTU_505	0	0	0	0	0	0	0	51	0	33	0	0	0	0	77	0	0	0	88	15	0	0	1	0	0	Bacteria;Firmicutes;Clostridia;Clostridiales;Lachnospiraceae;;
OTU_509	0	87	57	45	69	62	72	16	306	31	23	64	187	182	78	118	72	180	116	252	120	112	23	95	191	Bacteria;Firmicutes;Clostridia;Clostridiales;Ruminococcaceae;;
OTU_51	39	121	85	36	130	129	127	7	24	93	204	59	24	53	0	11	6	8	0	36	12	13	5	45	18	Bacteria;Proteobacteria;Alphaproteobacteria;Rhodospirillales;Rhodospirillaceae;;
OTU_52	253	293	25	252	16	49	63	25	17	46	20	36	10	18	18	27	20	32	21	26	11	24	28	28	27	Bacteria;Firmicutes;Clostridia;Clostridiales;Ruminococcaceae;;
OTU_526	16	14	13	9	20	9	4	9	12	17	0	4	6	0	5	10	0	0	0	43	22	54	47	26	59	Bacteria;Firmicutes;Clostridia;Clostridiales;Ruminococcaceae;;
OTU_53	143	43	52	337	26	61	14	193	5	154	10	81	258	82	166	81	69	42	110	182	34	29	227	57	439	Bacteria;Bacteroidetes;Bacteroidia;Bacteroidales;Bacteroidales S24-7 group;;
OTU_54	156	160	115	37	127	107	187	39	41	65	123	35	23	56	51	17	57	55	38	31	14	20	39	23	59	Bacteria;Firmicutes;Clostridia;Clostridiales;Lachnospiraceae;;
OTU_544	61	109	36	148	54	15	51	117	97	59	42	7	69	85	50	114	43	49	57	70	17	82	91	21	79	Bacteria;Firmicutes;Clostridia;Clostridiales;Lachnospiraceae;;
OTU_55	0	1	1	3	0	2	0	0	0	0	0	0	0	190	2	170	1	0	0	0	222	222	1	163	1	Bacteria;Firmicutes;Clostridia;Clostridiales;Lachnospiraceae;;
OTU_554	0	2	10	3	0	10	24	6	113	11	0	13	76	85	25	28	29	49	50	98	54	45	14	39	82	Bacteria;Firmicutes;Clostridia;Clostridiales;Ruminococcaceae;;
OTU_56	84	38	82	47	112	83	16	30	51	38	3	20	38	44	60	25	56	20	96	47	26	38	31	28	28	Bacteria;Firmicutes;Clostridia;Clostridiales;Ruminococcaceae;Oscillibacter;
OTU_564	750	711	459	644	845	639	707	382	465	822	662	377	303	714	269	1089	434	605	285	604	384	335	418	385	903	Bacteria;Bacteroidetes;Bacteroidia;Bacteroidales;Porphyromonadaceae;Parabacteroides;
OTU_57	13	9	2	10	4	9	3	36	3	16	4	4	48	91	90	57	51	117	175	7	31	37	26	32	8	Bacteria;Firmicutes;Clostridia;Clostridiales;Lachnospiraceae;;
OTU_58	77	87	0	417	201	0	0	1	0	0	0	0	142	0	0	0	0	0	0	0	0	0	0	0	1	Bacteria;Firmicutes;Clostridia;Clostridiales;Lachnospiraceae;;
OTU_582	2	0	0	1	0	0	2	0	1	0	0	0	0	38	107	55	56	210	3	1	1	4	0	17	0	Bacteria;Firmicutes;Clostridia;Clostridiales;Ruminococcaceae;;
OTU_589	0	18	0	2	0	0	44	7	97	2	0	0	1	39	52	15	64	82	96	37	67	31	35	5	9	Bacteria;Firmicutes;Clostridia;Clostridiales;Lachnospiraceae;;
OTU_59	28	43	56	21	22	20	32	62	18	77	23	2	2	20	4	50	58	63	8	31	11	9	36	5	33	Bacteria;Firmicutes;Clostridia;Clostridiales;Lachnospiraceae;Marvinbryantia;
OTU_6	571	476	308	588	625	523	558	506	393	483	288	644	326	448	110	359	245	357	571	1089	634	949	661	898	1087	Bacteria;Firmicutes;Clostridia;Clostridiales;Lachnospiraceae;Tyzzerella;
OTU_603	0	0	0	0	0	0	9	0	1	0	12	0	0	0	1	0	95	89	0	0	0	0	0	0	0	Bacteria;Firmicutes;Clostridia;Clostridiales;Ruminococcaceae;;
OTU_61	0	0	9	0	0	361	0	0	0	0	0	1	1	428	0	0	0	0	0	1	0	1	0	0	0	Bacteria;Firmicutes;Clostridia;Clostridiales;Lachnospiraceae;;
OTU_614	16	9	22	45	21	31	17	33	11	40	15	16	64	63	64	56	34	21	56	11	15	31	28	13	21	Bacteria;Firmicutes;Clostridia;Clostridiales;Lachnospiraceae;;
OTU_62	21	56	87	113	181	191	27	35	5	23	8	16	150	19	204	16	16	33	110	6	58	21	78	14	54	Bacteria;Firmicutes;Clostridia;Clostridiales;Lachnospiraceae;;
OTU_623	59	75	25	33	53	26	563	27	9	101	529	54	28	139	25	127	52	14	30	24	61	30	28	32	25	Bacteria;Bacteroidetes;Bacteroidia;Bacteroidales;Bacteroidaceae;Bacteroides;
OTU_63	249	5	134	373	142	13	3	2	0	0	18	74	1	0	0	0	29	4	0	0	0	1	8	1	17	Bacteria;Firmicutes;Erysipelotrichia;Erysipelotrichales;Erysipelotrichaceae;Faecalibaculum;
OTU_638	50	27	40	30	38	34	8	2	28	43	6	3	2	5	3	2	6	8	6	51	13	16	11	14	32	Bacteria;Firmicutes;Clostridia;Clostridiales;Ruminococcaceae;;
OTU_64	45	60	0	10	100	11	26	0	28	5	10	45	10	27	1	4	0	0	3	54	45	66	9	64	40	Bacteria;Cyanobacteria;Melainabacteria;Gastranaerophilales;;;
OTU_640	25	15	5	5	2	5	47	4	8	16	24	9	47	3	92	25	66	10	81	22	7	34	21	9	33	Bacteria;Firmicutes;Clostridia;Clostridiales;Lachnospiraceae;;
OTU_646	22	8	4	15	0	3	1	61	22	15	0	0	1	12	23	10	5	3	14	12	2	12	9	0	18	Bacteria;Firmicutes;Clostridia;Clostridiales;Lachnospiraceae;;
OTU_65	11	72	16	27	49	21	31	15	43	48	33	34	9	54	33	25	0	0	19	17	49	61	21	33	16	Bacteria;Bacteroidetes;Bacteroidia;Bacteroidales;Bacteroidales S24-7 group;;
OTU_66	33	23	44	65	17	47	3	0	35	0	9	18	46	62	2	93	7	1	13	36	64	116	0	20	13	Bacteria;Firmicutes;Clostridia;Clostridiales;Lachnospiraceae;;
OTU_67	12	7	14	51	29	29	37	1	0	0	8	37	66	40	35	57	95	36	21	10	42	59	37	25	59	Bacteria;Firmicutes;Clostridia;Clostridiales;Lachnospiraceae;;
OTU_672	167	339	74	109	154	34	6	192	34	167	64	10	5	3	15	0	0	31	22	55	1	3	4	1	10	Bacteria;Firmicutes;Clostridia;Clostridiales;Lachnospiraceae;;
OTU_68	0	0	0	0	0	2	4	0	0	0	0	1	77	95	39	83	103	50	87	4	183	21	60	31	5	Bacteria;Firmicutes;Clostridia;Clostridiales;Lachnospiraceae;;
OTU_69	42	51	42	46	70	56	1	0	0	0	0	10	0	127	1	0	0	0	0	0	45	52	0	42	0	Bacteria;Firmicutes;Clostridia;Clostridiales;Ruminococcaceae;Anaerotruncus;
OTU_690	144	123	173	458	164	208	207	185	6	147	74	149	419	146	836	911	276	11	341	55	7	536	0	357	123	Bacteria;Firmicutes;Clostridia;Clostridiales;Lachnospiraceae;Blautia;
OTU_7	727	498	263	642	614	547	701	841	1029	551	271	672	533	809	673	558	561	774	982	1242	862	974	764	1029	1034	Bacteria;Firmicutes;Clostridia;Clostridiales;Ruminococcaceae;;
OTU_70	3	5	19	67	24	9	16	142	26	24	15	3	8	36	30	38	12	43	9	10	20	64	41	1	77	Bacteria;Firmicutes;Bacilli;Lactobacillales;Lactobacillaceae;Lactobacillus;
OTU_71	5	1	143	1	9	98	35	78	19	114	46	18	12	11	110	5	0	1	26	5	7	9	1	3	2	Bacteria;Firmicutes;Clostridia;Clostridiales;Lachnospiraceae;;
OTU_72	60	100	87	60	66	75	20	6	6	8	19	10	7	21	7	0	3	3	11	9	25	10	2	16	4	Bacteria;Bacteroidetes;Bacteroidia;Bacteroidales;Bacteroidales S24-7 group;;
OTU_73	0	0	43	1	0	39	11	0	0	0	1	19	57	3	0	140	0	0	0	0	103	116	0	23	1	Bacteria;Firmicutes;Clostridia;Clostridiales;Lachnospiraceae;;
OTU_74	1	13	0	1	8	11	10	38	8	0	1	29	38	9	82	2	43	5	66	11	15	36	2	68	48	Bacteria;Firmicutes;Clostridia;Clostridiales;Ruminococcaceae;Anaerotruncus;
OTU_743	15	5	8	6	19	7	8	6	15	21	0	7	5	0	3	7	0	0	0	45	31	41	42	31	45	Bacteria;Firmicutes;Clostridia;Clostridiales;Ruminococcaceae;;
OTU_75	25	43	7	102	48	20	23	59	7	9	5	0	35	84	12	31	8	8	7	5	20	29	22	7	38	Bacteria;Firmicutes;Clostridia;Clostridiales;Lachnospiraceae;;
OTU_76	0	0	0	0	0	0	0	181	0	239	0	0	0	0	249	1	0	0	143	5	0	0	236	0	9	Bacteria;Bacteroidetes;Bacteroidia;Bacteroidales;Bacteroidales S24-7 group;;
OTU_77	0	0	0	0	0	1	0	1	0	0	0	51	9	152	80	85	59	57	76	5	24	11	1	3	1	Bacteria;Firmicutes;Clostridia;Clostridiales;Lachnospiraceae;Roseburia;
OTU_773	57	7	24	11	34	42	0	0	0	0	2	15	5	12	36	2	3	3	33	2	16	22	3	7	8	Bacteria;Firmicutes;Clostridia;Clostridiales;Lachnospiraceae;;
OTU_79	12	11	12	4	19	11	20	5	8	17	16	1227	41	15	1	23	144	17	0	1	9	15	0	13	2	Bacteria;Bacteroidetes;Bacteroidia;Bacteroidales;Bacteroidales S24-7 group;;
OTU_8	1	13	0	0	1	1	1	2089	5	1043	0	6	0	8	1013	4	0	2	839	1618	201	652	1389	704	1921	Bacteria;Proteobacteria;Deltaproteobacteria;Desulfovibrionales;Desulfovibrionaceae;Desulfovibrio;
OTU_80	0	0	0	0	0	0	0	0	0	0	0	0	140	0	0	0	0	0	0	111	34	0	1	112	75	Bacteria;Bacteroidetes;Bacteroidia;Bacteroidales;Rikenellaceae;Alistipes;
OTU_81	14	21	24	22	14	23	5	71	0	15	10	2	7	3	26	3	5	6	18	19	20	41	0	4	2	Bacteria;Firmicutes;Clostridia;Clostridiales;Ruminococcaceae;;
OTU_82	23	54	2	26	30	11	26	31	20	36	32	16	36	58	46	20	20	7	39	25	74	28	25	43	29	Bacteria;Bacteroidetes;Bacteroidia;Bacteroidales;Bacteroidales S24-7 group;;
OTU_83	21	55	14	24	37	25	29	18	14	32	35	7	3	26	4	1	2	6	3	2	22	20	3	9	13	Bacteria;Bacteroidetes;Bacteroidia;Bacteroidales;Prevotellaceae;Prevotella;
OTU_84	0	0	0	0	0	0	0	0	305	0	0	1	0	0	0	0	137	199	0	0	1	0	0	0	0	Bacteria;Firmicutes;Clostridia;Clostridiales;Lachnospiraceae;Marvinbryantia;
OTU_87	48	9	0	22	0	3	12	6	20	22	15	15	61	39	5	20	28	15	8	29	22	19	5	7	17	Bacteria;Bacteroidetes;Bacteroidia;Bacteroidales;Bacteroidales S24-7 group;;
OTU_879	6	9	0	20	1	20	3	4	17	4	5	14	33	38	52	57	51	55	74	42	33	49	23	38	25	Bacteria;Firmicutes;Clostridia;Clostridiales;Ruminococcaceae;Ruminiclostridium;
OTU_88	98	23	56	125	44	34	47	31	55	43	31	21	33	40	48	44	34	36	19	31	6	21	29	9	34	Bacteria;Actinobacteria;Coriobacteriia;Coriobacteriales;Coriobacteriaceae;Enterorhabdus;
OTU_9	213	273	62	221	302	239	500	530	390	540	153	367	452	681	113	1641	250	280	605	388	188	464	429	348	554	Bacteria;Deferribacteres;Deferribacteres;Deferribacterales;Deferribacteraceae;Mucispirillum;
OTU_91	3	0	29	1	1	109	1	0	66	0	0	43	4	1	0	4	5	0	5	0	6	6	0	5	0	Bacteria;Firmicutes;Clostridia;Clostridiales;Lachnospiraceae;;
OTU_92	17	18	23	14	14	22	7	6	165	14	10	15	30	45	44	26	44	31	25	19	70	44	11	26	23	Bacteria;Firmicutes;Clostridia;Clostridiales;Lachnospiraceae;;
OTU_93	0	0	0	0	0	0	0	3	0	0	0	0	0	0	0	0	209	206	1	0	0	0	0	0	1	Bacteria;Firmicutes;Clostridia;Clostridiales;Lachnospiraceae;;
OTU_94	0	1	0	0	0	0	0	16	0	20	0	0	0	0	18	0	0	0	37	71	0	0	22	0	69	Bacteria;Bacteroidetes;Bacteroidia;Bacteroidales;Bacteroidales S24-7 group;;
OTU_95	0	0	0	0	0	0	0	61	0	8	0	0	0	2	0	0	1	0	1	1	0	4	78	0	218	Bacteria;Proteobacteria;Gammaproteobacteria;Enterobacteriales;Enterobacteriaceae;Escherichia-Shigella;
OTU_97	0	0	0	0	1	0	0	0	0	0	1	0	0	2	64	0	0	1	75	4	0	0	82	0	181	Bacteria;Bacteroidetes;Bacteroidia;Bacteroidales;Bacteroidales S24-7 group;;
OTU_98	24	17	12	14	21	17	0	0	0	0	0	5	28	8	54	10	0	0	46	4	11	10	0	1	2	Bacteria;Firmicutes;Clostridia;Clostridiales;Ruminococcaceae;;
OTU_99	0	0	0	0	0	0	10	0	0	0	5	0	0	29	0	6	0	0	14	96	64	18	9	21	19	Bacteria;Firmicutes;Clostridia;Clostridiales;Lachnospiraceae;;
